# Supplementary material for: Increasing the Stability of Isolated and Dense High-Aspect-Ratio Nanopillars Fabricated Using UV-Nanoimprint Lithography
Source: Nanomaterials (Basel). 2023 May 5;13(9):1556. doi: 10.3390/nano13091556 (PMC10180511; doi:10.3390/nano13091556)
Supplement: Supplementary file 1 [file nanomaterials-13-01556-s001.zip]

Archive with 2 entries (2 files):
- nanomaterials-Supplementary Materials Increasing stability of Isolated and Dense _review.pdf
- Video S1 v1.mp4
